# Supplementary material for: Developing Bi-Gold Compound BGC2a to Target Mitochondria for the Elimination of Cancer Cells
Source: Int J Mol Sci. 2022 Oct 12;23(20):12169. doi: 10.3390/ijms232012169 (PMC9602679; doi:10.3390/ijms232012169)
Supplement: Supplementary file 1 [file ijms-23-12169-s001.zip]

Archive with 1 entries (1 files):
- ijms-1941368-supplementary.pdf
